# Supplementary material for: “Small” Intestinal Immunopathology Plays a “Big” Role in Lethal Cytokine Release Syndrome, and Its Modulation by Interferon-γ, IL-17A, and a Janus Kinase Inhibitor
Source: Front Immunol. 2020 Jun 26;11:1311. doi: 10.3389/fimmu.2020.01311 (PMC7333770; doi:10.3389/fimmu.2020.01311)
Supplement: Supplementary file 1 [file Table_1.xlsx]

## Sheet: Dec_SEB_DR3_IL17KO
GeneSet	RatioOfProteinInGeneSet	NumberOfProteinInGeneSet	ProteinFromNetwork	P-value	FDR	Nodes
Basal cell carcinoma(K)	0.0051	55	9	8e-07	0.0004064	HHIP,FZD2,GLI2,WNT9A,WNT5A,WNT6,STK36,WNT4,PTCH1
Cadherin signaling pathway(P)	0.0092	100	11	2.2439e-06	0.00056995	FZD2,WNT9A,PCDHB12,PCDHAC2,WNT5A,WNT6,CDH22,WNT4,CDHR1,CDH19,PCDH8
Cilium Assembly(R)	0.0165	179	14	4.8532e-06	0.00082019	IFT81,DYNC2LI1,PRKAR2B,C2CD3,IFT140,DYNLL2,WDR19,TTC30B,CENPJ,CEP131,RPGRIP1L,TTC21B,IFT74,HAUS8
Signaling pathways regulating pluripotency of stem cells(K)	0.0131	142	12	1.1013e-05	0.0013986	FZD2,ID4,WNT9A,WNT5A,LIFR,WNT6,WNT4,ESRRB,SMAD9,HAND1,ACVR1C,MEIS1
Axon guidance(K)	0.0163	177	13	2.0457e-05	0.001825	EPHA7,EPHA3,PRKCZ,WNT5A,EFNA4,EFNB3,WNT4,PTCH1,EFNA3,EFNA2,CAMK2B,PARD6A,LIMK2
Proteoglycans in cancer(K)	0.0189	205	14	2.1726e-05	0.001825	PRKCB,ANK3,TWIST1,FZD2,WNT9A,WNT5A,WNT6,WNT4,CAV3,CAV2,PTCH1,PPP1R12B,CAMK2B,CBL
Insulin resistance(K)	0.01	109	10	3.0445e-05	0.002192	PRKCB,PRKCZ,PCK1,PPARA,NR1H3,IRS1,G6PC,SLC2A2,SLC2A4,NOS3
Adipocytokine signaling pathway(K)	0.0064	70	8	4.2549e-05	0.0026806	PCK1,PPARA,IRS1,G6PC,ADIPOQ,ADIPOR2,SLC2A4,LEP
Wnt signaling pathway(P)	0.0247	268	15	0.00010329	0.005784	PRKCB,PRKCZ,FZD2,WNT9A,PCDHB12,PCDHAC2,WNT5A,WNT6,CDH22,WNT4,CDHR1,CDH19,ACVR1C,PCDH8,ACTC1

## Sheet: Dec_SEB_DR3_IFNgKO
GeneSet	RatioOfProteinInGeneSet	NumberOfProteinInGeneSet	ProteinFromNetwork	P-value	FDR	Nodes
Rap1 signaling pathway(K)	0.0195	212	21	9.286e-08	3.4378e-05	CALML4,PRKCB,LPAR2,PIK3R3,PIK3R2,PRKCZ,PDGFD,ADCY3,ADCY8,GNAI1,FGF4,RASGRP2,EFNA4,RASGRP3,MAP2K6,EFNA3,EFNA2,FGF11,FGFR2,PARD6A,TEK
Axon guidance(K)	0.0163	177	19	1.1575e-07	3.4378e-05	DPYSL2,EPHA7,EPHA3,PIK3R3,PIK3R2,PRKCZ,NRP1,CXCR4,GNAI1,WNT5A,EFNA4,EFNB3,WNT4,PTCH1,EFNA3,EFNA2,SEMA3G,PARD6A,LIMK2
Pathways in cancer(K)	0.0365	397	29	2.1192e-07	4.196e-05	HHIP,FZD10,PRKCB,LPAR2,PIK3R3,PIK3R2,FZD2,GLI2,PTGER3,ADCY3,CXCR4,ADCY8,GNAI1,ARNT2,FGF4,WNT5A,RASGRP2,RASGRP3,WNT6,STK36,WNT4,PTCH1,PTCH2,FGF11,FGFR2,FLT3,MMP9,CBL,LAMB3
PI3K-Akt signaling pathway(K)	0.0314	341	26	4.2401e-07	6.2753e-05	CREB3L2,LPAR2,PIK3R3,PIK3R2,PDGFD,CD19,PCK1,GYS1,PKN3,SPP1,CHRM2,IRS1,FGF4,G6PC,EFNA4,VTN,EFNA3,EFNA2,FGF11,FGFR2,ITGB5,COL6A3,LAMB3,NOS3,EPOR,TEK
Basal cell carcinoma(K)	0.0051	55	10	1.4033e-06	0.00016559	HHIP,FZD10,FZD2,GLI2,WNT5A,WNT6,STK36,WNT4,PTCH1,PTCH2
GPCR ligand binding(R)	0.0363	395	27	1.9816e-06	0.00019617	PTGDR,LPAR2,GPR17,PPBP,CCR4,CCR3,RAMP2,PTGER3,CXCR5,CXCR4,SAA1,CCL28,CHRM2,CHRM3,CXCL13,WNT5A,APLNR,MCHR1,HCAR1,TBXA2R,PTCH1,NMUR2,ADRA2B,ADRA2A,CX3CR1,P2RY4,CNR2
Insulin resistance(K)	0.01	109	13	3.9412e-06	0.00033106	CREB3L2,PRKCB,CPT1B,PIK3R3,PIK3R2,PRKCZ,PCK1,GYS1,PPARA,IRS1,G6PC,SLC2A2,NOS3
Cadherin signaling pathway(P)	0.0092	100	12	8.7346e-06	0.00064636	FZD10,PCDH18,FZD2,FAT2,PCDHB12,PCDHB16,CELSR2,WNT5A,WNT6,WNT4,CDH19,PCDH8
Chemokine signaling pathway(K)	0.0172	187	16	1.9552e-05	0.0012905	PRKCB,PIK3R3,PIK3R2,PRKCZ,PPBP,CCR4,CCR3,CXCR5,ADCY3,CXCR4,ADCY8,GNAI1,CCL28,CXCL13,RASGRP2,CX3CR1
Adrenergic signaling in cardiomyocytes(K)	0.0137	149	14	2.3875e-05	0.0013769	CALML4,RPS6KA5,CREB3L2,SCN1B,PIK3R3,PIK3R2,ADCY3,ADCY8,GNAI1,CACNB1,ATP1A2,PLN,SCN7A,ACTC1
Hedgehog signaling pathway(K)	0.0043	47	8	2.5499e-05	0.0013769	HHIP,GLI2,GAS1,EVC2,KIF3A,PTCH1,PTCH2,EVC
cAMP signaling pathway(K)	0.0184	200	16	4.3273e-05	0.0021204	HHIP,CALML4,CREB3L2,CFTR,PIK3R3,PIK3R2,PPARA,PTGER3,ADCY3,ADCY8,GNAI1,CHRM2,HCAR1,PTCH1,ATP1A2,PLN
Melanogenesis(K)	0.0093	101	11	4.924e-05	0.0022158	FZD10,CALML4,CREB3L2,PRKCB,FZD2,ADCY3,ADCY8,GNAI1,WNT5A,WNT6,WNT4
Proteoglycans in cancer(K)	0.0189	205	15	0.00019594	0.0082293	FZD10,IL12B,PRKCB,PIK3R3,PIK3R2,FZD2,WNT5A,VTN,WNT6,WNT4,CAV2,PTCH1,ITGB5,MMP9,CBL
Estrogen signaling pathway(K)	0.0092	100	10	0.00021326	0.0083173	CALML4,CREB3L2,PIK3R3,PIK3R2,ADCY3,ADCY8,GNAI1,HSPA1B,MMP9,NOS3
Signaling pathways regulating pluripotency of stem cells(K)	0.0131	142	12	0.00023907	0.0088456	FZD10,PIK3R3,PIK3R2,FZD2,ID4,WNT5A,WNT6,WNT4,ESRRB,SMAD9,FGFR2,MEIS1
Signaling events mediated by the Hedgehog family(N)	0.0021	23	5	0.00028718	0.0097641	HHIP,GLI2,GAS1,PTCH1,PTCH2

## Sheet: Dec_PBS_IFNgKO_IL17KO
GeneSet	RatioOfProteinInGeneSet	NumberOfProteinInGeneSet	ProteinFromNetwork	P-value	FDR	Nodes
Extracellular matrix organization(R)	0.0235	255	3	0.0001247	0.0069834	COMP,COL5A2,ITGB7
PI3K-Akt signaling pathway(K)	0.0314	341	3	0.00029462	0.0082494	COMP,IL3RA,ITGB7

## Sheet: Dec_PBS_DR3_IL17KO
GeneSet	RatioOfProteinInGeneSet	NumberOfProteinInGeneSet	ProteinFromNetwork	P-value	FDR	Nodes
ISG15 antiviral mechanism(R)	0.0062	67	2	0.00022621	0.0095522	ISG15,IFIT1
Interferon alpha/beta signaling(R)	0.0063	68	2	0.00023298	0.0095522	ISG15,IFIT1

## Sheet: Dec_PBS_DR3_IFNgKO
GeneSet	RatioOfProteinInGeneSet	NumberOfProteinInGeneSet	ProteinFromNetwork	P-value	FDR	Nodes
Extracellular matrix organization(R)	0.0235	255	6	1.6695e-10	1.8364e-09	FBN2,MFAP5,COL3A1,ADAMTS2,SPARC,ELN
Protein digestion and absorption(K)	0.0083	90	2	0.0010063	0.0050317	COL3A1,ELN
Binding and Uptake of Ligands by Scavenger Receptors(R)	0.0114	124	2	0.0018944	0.0056832	COL3A1,SPARC

## Sheet: Dec_IL17KO_PBS_SEB
GeneSet	RatioOfProteinInGeneSet	NumberOfProteinInGeneSet	ProteinFromNetwork	P-value	FDR	Nodes
Extracellular matrix organization(R)	0.0235	255	30	9.6326e-11	6.4057e-08	SPARC,KDR,COL24A1,ELN,MMP15,JAM2,COL3A1,LOX,COL4A4,COL4A3,COL4A6,COL4A5,FBLN1,NID2,FBLN5,VTN,BMP1,COL5A3,LAMC3,ITGB4,MMP2,ITGA8,COL6A3,LAMA2,LAMA3,NTN4,NCAM1,LUM,MFAP5,MFAP2
PPAR signaling pathway(K)	0.0066	72	16	4.9369e-10	1.639e-07	AQP7,SCP2,ACSL1,ACSL3,CYP27A1,PCK1,CD36,PPARG,ANGPTL4,PPARA,SLC27A1,SLC27A2,APOA1,ACOX1,EHHADH,APOC3
PI3K-Akt signaling pathway(K)	0.0314	341	33	1.4418e-09	3.1863e-07	CREB3L2,KDR,LPAR3,PIK3R2,PCK1,INSR,CDKN1B,SGK3,FGF7,G6PC,COL4A4,COL4A3,COL4A6,COL4A5,FOXO3,VTN,CHAD,EFNA3,GNB5,FGFR3,GSK3B,LAMC3,ITGB4,FLT4,GHR,PPP2R5D,ITGA8,COL6A3,LAMA2,LAMA3,THBS2,EPOR,TEK
Metabolism of xenobiotics by cytochrome P450(K)	0.0068	74	15	5.8246e-09	9.6688e-07	ADH7,ADH4,GSTM3,GSTM1,CYP1A1,GSTA4,GSTA3,GSTA2,GSTA1,UGT1A10,EPHX1,UGT2A3,UGT1A1,UGT1A5,UGT1A9
Lipid digestion, mobilization, and transport(R)	0.0084	91	16	1.293e-08	1.7197e-06	LIPA,CUBN,SAR1B,GPIHBP1,ABCA1,PCSK6,ANGPTL4,ABCG8,MYLIP,ABCG5,BMP1,AMN,APOA1,APOA4,APOC3,APOC2
Chemical carcinogenesis(K)	0.0075	82	15	2.2185e-08	2.1075e-06	ADH7,ADH4,GSTM3,GSTM1,CYP1A1,GSTA4,GSTA3,GSTA2,GSTA1,UGT1A10,EPHX1,UGT2A3,UGT1A1,UGT1A5,UGT1A9
ECM-receptor interaction(K)	0.0075	82	15	2.2185e-08	2.1075e-06	GP6,CD36,COL4A4,COL4A3,COL4A6,COL4A5,VTN,CHAD,LAMC3,ITGB4,ITGA8,COL6A3,LAMA2,LAMA3,THBS2
Drug metabolism - cytochrome P450(K)	0.0064	70	13	1.6347e-07	1.3568e-05	ADH7,ADH4,GSTM3,GSTM1,GSTA4,GSTA3,GSTA2,GSTA1,UGT1A10,UGT2A3,UGT1A1,UGT1A5,UGT1A9
Beta1 integrin cell surface interactions(N)	0.0061	66	12	6.0975e-07	4.4512e-05	JAM2,COL3A1,COL4A4,COL4A3,COL4A6,COL4A5,VTN,ITGA8,COL6A3,LAMA2,LAMA3,THBS2
Peroxisomal lipid metabolism(R)	0.0016	17	7	7.5662e-07	4.9937e-05	SCP2,CROT,CRAT,SLC27A2,ABCD1,ACOX1,EHHADH
Focal adhesion(K)	0.0185	201	20	1.8478e-06	0.00011087	KDR,PRKCG,PIK3R2,ZYX,COL4A4,COL4A3,COL4A6,COL4A5,VTN,CHAD,CAV2,GSK3B,LAMC3,ITGB4,FLT4,ITGA8,COL6A3,LAMA2,LAMA3,THBS2
Fat digestion and absorption(K)	0.0038	41	9	3.5327e-06	0.0001943	PLPP1,ABCA1,CD36,ABCG8,ABCG5,DGAT2,DGAT1,APOA1,APOA4
Signaling by PDGF(R)	0.0302	328	25	1.0357e-05	0.0005282	PRKCG,FRS3,GRB7,PDE1C,PIK3R2,GRIN2D,CDKN1B,GAB1,HBEGF,CAMK4,CSF2,FGF7,COL4A4,COL4A3,COL4A5,ITPR2,FOXO3,FGFR3,GSK3B,NRG4,COL6A3,THBS2,ERBB3,NCAM1,TEK
Fatty acid, triacylglycerol, and ketone body metabolism(R)	0.0179	195	18	1.6419e-05	0.00077168	ACSL1,ACSL3,ABCA1,CYP1A1,CD36,TEAD2,PPARG,ANGPTL4,PPARA,ARNT2,SLC27A1,ACAA2,DGAT2,DGAT1,GPD1,APOA1,ACOX1,UGT1A9
Proteoglycans in cancer(K)	0.0189	205	18	3.1351e-05	0.0013604	FZD10,KDR,PRKCG,ANK3,EZR,PIK3R2,FZD4,GAB1,HBEGF,IHH,ITPR2,WNT6,VTN,CAV2,ESR1,MMP2,ERBB3,LUM
Peroxisome(K)	0.0076	83	11	3.3181e-05	0.0013604	SCP2,ACSL1,ACSL3,CROT,CRAT,SLC27A2,ABCD3,ABCD1,ACOX1,EHHADH,CAT
Insulin resistance(K)	0.01	109	12	8.5582e-05	0.0030812	CREB3L2,PIK3R2,PCK1,INSR,PRKAG3,CD36,PPARA,SLC27A1,G6PC,SLC27A2,MLXIPL,GSK3B
Pathways in cancer(K)	0.0365	397	26	8.5589e-05	0.0030812	HHIP,FZD10,EDNRB,PRKCG,LPAR3,PIK3R2,FZD4,CDKN1B,FOS,PPARG,ARNT2,FGF7,COL4A4,COL4A3,COL4A6,COL4A5,RASGRP2,WNT6,PTCH2,GNB5,FGFR3,GSK3B,LAMC3,MMP2,LAMA2,LAMA3
RXR and RAR heterodimerization with other nuclear receptor(N)	0.0024	26	6	0.00011643	0.0040751	ABCA1,PPARG,PPARA,VDR,THRB,THRA
Retinol metabolism(K)	0.006	65	9	0.00012388	0.0040881	ADH7,ADH4,CYP1A1,UGT1A10,DGAT1,UGT2A3,UGT1A1,UGT1A5,UGT1A9
Amoebiasis(K)	0.009	98	11	0.0001421	0.0042993	PRKCG,PIK3R2,COL3A1,CSF2,COL4A4,COL4A3,COL4A6,COL4A5,LAMC3,LAMA2,LAMA3
regulators of bone mineralization(B)	0.0008	9	4	0.00014331	0.0042993	COL4A4,COL4A3,COL4A6,COL4A5
Amphetamine addiction(K)	0.0063	68	9	0.00017276	0.0048373	CREB3L2,PRKCG,GRIN2D,SLC6A3,FOS,CAMK4,FOSB,GRIA3,GRIA4
Phase II conjugation(R)	0.005	54	8	0.00018674	0.005042	GSTM3,GSTM1,GSTA4,GSTA3,GSTA2,GSTA1,GCLM,UGT1A1
Axon guidance(K)	0.0163	177	15	0.00020751	0.0053468	EPHB6,EPHB1,EPHA1,NGEF,PIK3R2,ROBO2,NRP1,EFNA3,PLXNB3,GSK3B,SEMA3B,NTN4,ABLIM3,SLIT1,SEMA4G
Signalling by NGF(R)	0.0387	421	26	0.00021387	0.0053468	RPS6KA5,PRKCG,FRS3,NGEF,PDE1C,PIK3R2,GRIN2D,CDKN1B,PCSK6,GAB1,HBEGF,CAMK4,CSF2,FGF7,SH3GL2,OBSCN,ITPR2,FOXO3,FGFR3,GSK3B,ARHGEF19,PPP2R5D,NRG4,ERBB3,NCAM1,TEK
Circadian rhythm(K)	0.0029	31	6	0.00029728	0.0070698	FBXL3,PRKAG3,PER2,PER3,RORC,CRY2
Fatty acid degradation(K)	0.004	44	7	0.00030738	0.0070698	ACSL1,ACSL3,ADH7,ADH4,ACAA2,ACOX1,EHHADH
Phase 1 - Functionalization of compounds(R)	0.007	76	9	0.00038651	0.0085032	CYP27A1,ADH7,ADH4,CYB5R3,MARC1,CYP1A1,ARNT2,EPHX1,CYB5B
NCAM signaling for neurite out-growth(R)	0.0213	231	17	0.00040617	0.0089358	RPS6KA5,FRS3,ST8SIA2,GRIN2D,HBEGF,CSF2,FGF7,COL4A4,COL4A3,COL4A5,CACNA1G,FGFR3,NRG4,COL6A3,ERBB3,NCAM1,TEK
intrinsic prothrombin activation pathway(B)	0.002	22	5	0.00046432	0.0096434	F5,COL4A4,COL4A3,COL4A6,COL4A5
Pentose and glucuronate interconversions(K)	0.0031	34	6	0.00048217	0.0096434	UGT1A10,UGT2A3,UGT1A1,SORD,UGT1A5,UGT1A9

## Sheet: Dec_IFNgKO_PBS_SEB
GeneSet	RatioOfProteinInGeneSet	NumberOfProteinInGeneSet	ProteinFromNetwork	P-value	FDR	Nodes
Extracellular matrix organization(R)	0.0235	255	35	5.5511e-15	3.5028e-12	SPARC,KDR,COL8A2,COL24A1,COL1A1,COL1A2,COL9A2,ELN,MMP16,COL3A1,FMOD,COMP,EFEMP1,CAPN1,COL4A4,COL4A3,COL4A6,COL4A5,FBN2,FBLN1,NID2,FBLN5,VTN,BMP1,ITGA11,LAMC3,COL14A1,ITGAE,ITGA8,LAMA2,NTN4,NCAM1,LUM,MFAP5,MFAP2
ECM-receptor interaction(K)	0.0075	82	16	1.3673e-09	4.3071e-07	COL1A1,COL1A2,COL9A2,CD36,TNXB,COMP,COL4A4,COL4A3,COL4A6,COL4A5,VTN,ITGA11,LAMC3,ITGA8,LAMA2,THBS2
PI3K-Akt signaling pathway(K)	0.0314	341	29	6.7445e-08	1.4164e-05	CREB3L2,KDR,LPAR3,PIK3R2,LPAR4,PCK1,GNG11,COL1A1,COL1A2,COL9A2,TNXB,COMP,G6PC,COL4A4,COL4A3,COL4A6,COL4A5,VTN,ITGA11,FGFR3,LAMC3,PPP2R5D,ITGA8,LAMA2,THBS2,GNG8,ANGPT1,EPOR,TEK
Beta1 integrin cell surface interactions(N)	0.0061	66	12	3.3556e-07	5.2683e-05	COL1A1,COL1A2,COL3A1,COL4A4,COL4A3,COL4A6,COL4A5,VTN,ITGA11,ITGA8,LAMA2,THBS2
Circadian entrainment(K)	0.0088	96	14	4.8951e-07	6.1679e-05	RPS6KA5,GRIN2A,GNG11,GRIN2D,RYR2,FOS,ADCY5,GRIA1,CACNA1G,GRIA4,NOS1,CAMK2B,GNG8,KCNJ5
Protein digestion and absorption(K)	0.0083	90	13	1.393e-06	0.00014626	COL24A1,COL1A1,COL1A2,COL9A2,ELN,COL3A1,ATP1B2,COL4A4,COL4A3,COL4A6,COL4A5,COL14A1,ATP1A2
Integrin signalling pathway(P)	0.0145	158	16	8.0453e-06	0.00061398	COL8A2,PIK3R2,COL1A1,COL1A2,COL9A2,COL3A1,COL4A4,COL4A3,COL4A6,COL4A5,ARHGAP26,ITGA11,COL14A1,ITGAE,RND2,ITGA8
Axon guidance(K)	0.0163	177	17	8.293e-06	0.00061398	EPHB6,EPHB1,EPHA7,EPHA1,NGEF,EPHA3,PIK3R2,PRKCZ,ROBO2,ROBO3,SEMA6A,PLXNA4,CAMK2B,SEMA3B,NTN4,SLIT1,SLIT2
Lipid digestion, mobilization, and transport(R)	0.0084	91	12	8.7712e-06	0.00061398	LIPE,CUBN,PLIN1,ABCG8,ABCG5,LPL,DAB1,BMP1,AMN,APOA1,APOA4,APOC3
cAMP signaling pathway(K)	0.0184	200	18	1.0725e-05	0.00065294	LIPE,CREB3L2,PIK3R2,GRIN2A,GRIN2D,RYR2,FOS,VAV2,ADCY5,CAMK4,ATP1B2,GRIA1,ADRB1,GRIA4,HTR1B,CAMK2B,ATP1A2,PLN
Focal adhesion(K)	0.0185	201	18	1.1455e-05	0.00065294	KDR,PIK3R2,COL1A1,COL1A2,COL9A2,VAV2,TNXB,COMP,COL4A4,COL4A3,COL4A6,COL4A5,VTN,ITGA11,LAMC3,ITGA8,LAMA2,THBS2
Amphetamine addiction(K)	0.0063	68	10	1.9805e-05	0.0010299	CREB3L2,GRIN2A,GRIN2D,FOS,ADCY5,CAMK4,FOSB,GRIA1,GRIA4,CAMK2B
Beta3 integrin cell surface interactions(N)	0.004	43	8	2.6466e-05	0.0012704	KDR,COL1A1,COL1A2,COL4A4,COL4A3,COL4A6,COL4A5,VTN
Signaling by PDGF(R)	0.0302	328	23	3.4713e-05	0.0015621	FRS3,GRB7,PIK3R2,GRIN2A,PRKAR2B,GRIN2D,COL9A2,NEFL,GAB1,ADCY5,CAMK4,NRTN,COL4A4,COL4A3,COL4A5,ITPR2,FOXO4,FGFR3,CAMK2B,THBS2,NCAM1,ANGPT1,TEK
Calcium signaling pathway(K)	0.0167	182	16	4.3636e-05	0.0018327	GRIN2A,GRIN2D,RYR2,ADRB3,ITPKA,CAMK4,PLCD1,ITPR2,ADRB1,CACNA1G,TBXA2R,HTR2B,NOS1,ADORA2B,CAMK2B,PLN
Dopaminergic synapse(K)	0.012	130	13	6.4371e-05	0.0024217	CREB3L2,GRIN2A,GNG11,FOS,ADCY5,GRIA1,ITPR2,DRD4,GRIA4,PPP2R5D,CAMK2B,GNG8,KCNJ5
Adrenergic signaling in cardiomyocytes(K)	0.0137	149	14	6.5453e-05	0.0024217	RPS6KA5,CREB3L2,CACNA2D3,CACNA2D2,PIK3R2,RYR2,ADCY5,ATP1B2,ADRB1,PPP2R5D,MYH7,CAMK2B,ATP1A2,PLN
Glutamatergic synapse(K)	0.0105	114	12	7.6188e-05	0.0026533	GLS,GRIN2A,GNG11,GRIN2D,ADCY5,GRIA1,ITPR2,GRIA4,GRM4,SHANK2,SHANK1,GNG8
Neuroactive ligand-receptor interaction(K)	0.0256	278	20	8.0404e-05	0.0026533	LPAR3,LPAR4,GRIN2A,GALR2,GRIN2D,GABRB3,ADRB3,GRIA1,ADRB1,TBXA2R,DRD4,GRIA4,HTR1B,THRB,THRA,HTR2B,GRM4,ADORA2B,P2RY2,LEP
Amoebiasis(K)	0.009	98	11	8.6642e-05	0.0026859	PIK3R2,COL1A1,COL1A2,ARG2,COL3A1,COL4A4,COL4A3,COL4A6,COL4A5,LAMC3,LAMA2
regulators of bone mineralization(B)	0.0008	9	4	0.00011543	0.003463	COL4A4,COL4A3,COL4A6,COL4A5
Alcoholism(K)	0.0166	180	15	0.00013463	0.0037697	CREB3L2,GRIN2A,GNG11,GRIN2D,ADCY5,CAMK4,FOSB,HIST1H2BB,HIST1H2BC,H2AFV,ADORA2B,HIST1H2BN,HDAC5,HIST1H2BK,GNG8
Fat digestion and absorption(K)	0.0038	41	7	0.00014271	0.0038531	PLPP1,CD36,ABCG8,ABCG5,DGAT1,APOA1,APOA4
Proteoglycans in cancer(K)	0.0189	205	16	0.00016947	0.0044062	HPSE2,KDR,ANK3,EZR,PIK3R2,FZD2,IGF2,GAB1,VAV2,GPC3,ITPR2,VTN,WNT6,ESR1,CAMK2B,LUM
Cardiac conduction(R)	0.0098	107	11	0.00018446	0.0046116	CACNA2D3,CACNA2D2,FXYD7,FXYD6,RYR2,ATP1B2,ITPR2,NOS1,CAMK2B,ATP1A2,PLN
Dilated cardiomyopathy(K)	0.0083	90	10	0.00019556	0.0046935	CACNA2D3,CACNA2D2,RYR2,ADCY5,ADRB1,ITGA11,ITGA8,MYH7,LAMA2,PLN
NCAM signaling for neurite out-growth(R)	0.0213	231	17	0.00021156	0.0048659	RPS6KA5,FRS3,GRIN2A,ST8SIA2,GRIN2D,COL9A2,NEFL,NRTN,COL4A4,COL4A3,COL4A5,CACNA1G,FGFR3,CAMK2B,NCAM1,ANGPT1,TEK
Arginine biosynthesis(K)	0.0019	21	5	0.00029095	0.0064008	GLS,GLUD1,ARG2,OTC,NOS1
Neurotransmitter Receptor Binding And Downstream Transmission In The Postsynaptic Cell(R)	0.0123	134	12	0.00033115	0.0069541	GRIN2A,GRIN2D,GABRB3,NEFL,ARHGEF9,ADCY5,CAMK4,GRIA1,GRIA4,CAMK2B,GNG8,KCNJ5
Wnt signaling pathway(P)	0.0247	268	18	0.00041075	0.0084553	FRAT2,DKK4,SFRP2,SFRP5,PRKCZ,FZD2,APC2,PCDHA11,ITPR2,WNT6,PCDHGA1,PPP2R5D,ACTA1,CDHR2,MYH7,ACVR1C,GNG8,PCDHGC5
Proximal tubule bicarbonate reclamation(K)	0.0021	23	5	0.00043902	0.0084553	GLS,PCK1,GLUD1,ATP1B2,ATP1A2
Oxytocin signaling pathway(K)	0.0146	159	13	0.00044502	0.0084553	MEF2C,CACNA2D3,CACNA2D2,PIK3R2,RYR2,PRKAG3,FOS,ADCY5,CAMK4,ITPR2,CAMK1D,CAMK2B,KCNJ5
AGE-RAGE signaling pathway in diabetic complications(K)	0.0093	101	10	0.00047974	0.0091151	PIK3R2,PRKCZ,COL1A1,COL1A2,COL3A1,PLCD1,COL4A4,COL4A3,COL4A6,COL4A5
Signalling by NGF(R)	0.0387	421	24	0.00051102	0.0091983	RPS6KA5,MEF2C,FRS3,NGEF,PIK3R2,GRIN2A,PRKAR2B,GRIN2D,NEFL,GAB1,VAV2,ARHGEF9,ADCY5,CAMK4,NRTN,ITPR2,FOXO4,FGFR3,ARHGEF19,PPP2R5D,CAMK2B,NCAM1,ANGPT1,TEK

## Sheet: Dec_SEB_IFNgKO_IL17KO
GeneSet	RatioOfProteinInGeneSet	NumberOfProteinInGeneSet	ProteinFromNetwork	P-value	FDR	Nodes
Cytokine-cytokine receptor interaction(K)	0.0244	265	15	2.2556e-12	5.1203e-10	CSF3,CXCL3,CXCL13,CXCL5,CCR4,CCR3,CSF2RB,CXCR2,CCL17,CCL24,CCL20,PPBP,IL6,CCL28,PF4
Chemokine signaling pathway(K)	0.0172	187	12	1.182e-10	1.3357e-08	CXCL3,CXCL13,CXCL5,CCR4,CCR3,CXCR2,CCL17,CCL24,CCL20,PPBP,CCL28,PF4
Extracellular matrix organization(R)	0.0235	255	12	3.8209e-09	2.8657e-07	ELN,SERPINE1,MMP8,MMP9,MMP10,LOX,MMP15,COL17A1,LAMA3,LAMB3,COL5A2,TLL1
GPCR ligand binding(R)	0.0363	395	13	5.2714e-08	2.952e-06	CXCL3,CXCL13,CXCL5,EDNRA,CCR4,CCR3,RAMP3,CXCR2,CCL20,PPBP,ADM2,CCL28,PF4
Pathways in cancer(K)	0.0365	397	11	3.4508e-06	0.00015529	FZD10,EDNRA,MMP9,PGF,LAMA3,FGF23,ARNT2,LAMB3,IGF1,IL6,FGFR3
PI3K-Akt signaling pathway(K)	0.0314	341	10	6.2444e-06	0.00023104	CSF3,PGF,LAMA3,FGF23,LAMB3,IGF1,IL6,TEK,FGFR4,FGFR3
Regulation of Insulin-like Growth Factor (IGF) transport and uptake by Insulin-like Growth Factor Binding Proteins (IGFBPs)(R)	0.0016	17	3	8.9452e-05	0.0026071	IGFBP3,PAPPA,IGF1
FGF signaling pathway(N)	0.0043	47	4	9.3109e-05	0.0026071	MMP9,FGF23,FGFR4,FGFR3
GPCR downstream signaling(R)	0.0842	915	14	0.00011383	0.0028457	CXCL3,CXCL13,CXCL5,EDNRA,CCR4,CCR3,RAMP3,CSF2RB,CXCR2,CCL20,PPBP,ADM2,CCL28,PF4
TNF signaling pathway(K)	0.0101	110	5	0.00022247	0.0046379	CXCL3,CXCL5,MMP9,CCL20,IL6
Alzheimer disease-presenilin pathway(P)	0.0102	111	5	0.00023189	0.0046379	FZD10,MMP8,MMP9,MMP15,ACTC1
Signaling by Type 1 Insulin-like Growth Factor 1 Receptor (IGF1R)(R)	0.0235	255	7	0.00026377	0.0047479	TRIB3,CSF2RB,FGF23,IGF1,TEK,FGFR4,FGFR3
Signaling by Interleukins(R)	0.0423	460	9	0.00041106	0.0069881	CSF3,MMP9,CSF2RB,FGF23,CCL20,IL6,TEK,FGFR4,FGFR3
Signaling by VEGF(R)	0.0264	287	7	0.00053435	0.0085228	PGF,TRIB3,CSF2RB,FGF23,TEK,FGFR4,FGFR3
Signaling by SCF-KIT(R)	0.0267	290	7	0.00056819	0.0085228	MMP9,TRIB3,CSF2RB,FGF23,TEK,FGFR4,FGFR3
Rap1 signaling pathway(K)	0.0195	212	6	0.00063827	0.0089357	PGF,FGF23,IGF1,TEK,FGFR4,FGFR3

## Sheet: Dec_DR3_PBS_SEB
GeneSet	RatioOfProteinInGeneSet	NumberOfProteinInGeneSet	ProteinFromNetwork	P-value	FDR	Nodes
Rap1 signaling pathway(K)	0.0195	212	41	3.2319e-10	2.6857e-07	PRKCB,ADCY9,SKAP1,PRKCZ,GRIN2A,PDGFD,PLCG1,PLCB2,ADCY8,ADCY7,ADCY6,ADCY5,FGF4,FGF7,RAP1GAP,MAP2K6,LAT,FLT4,ADORA2B,P2RY1,ANGPT1,KDR,LPAR2,LPAR3,PIK3R2,INSR,LPAR5,VAV2,GNAI1,VEGFD,GRIN1,RASGRP2,EFNA4,RASGRP3,GNAO1,EFNA3,FGFR3,FGF11,FGFR2,RGS14,TEK
GPCR ligand binding(R)	0.0363	395	58	2.3153e-09	9.5533e-07	GALR2,GPR17,FZD5,PTH1R,TACR2,SCTR,CHRM2,CHRM3,CHRM1,GPR68,TBXA2R,DRD4,ADRA1A,ADRA2C,ADRA2B,ADORA2B,CX3CR1,P2RY4,P2RY1,PTGDR,GPR37L1,PTGFR,GIPR,LPAR2,LPAR3,NTSR1,XCR1,LPAR5,GNRH1,CCR9,FFAR1,CCR3,EDN2,EDN3,PTGER3,CXCR5,CXCR4,CXCR3,KISS1R,GCGR,MT-RNR2,RAMP1,WNT5A,APLNR,ADRB1,NTS,HCAR1,WNT2,WNT3,PTCH1,NMUR2,GLP1R,HEBP1,GRM4,GPER1,GLP2R,CNR2,S1PR4
Neuroactive ligand-receptor interaction(K)	0.0256	278	46	3.4488e-09	9.5533e-07	GRIN2A,GALR2,GRIN2D,PTH1R,TACR2,SCTR,CHRM2,CHRM3,CHRM1,LEPR,TBXA2R,DRD4,GRIA3,GRIA4,ADRA1A,ADRA2C,ADRA2B,ADORA2B,P2RY4,P2RY1,VIPR2,PTGDR,PTGFR,GIPR,LPAR2,LPAR3,NTSR1,GRIK3,GRIK2,PTGER3,KISS1R,GCGR,GRIN1,NR3C1,PRLR,APLNR,ADRB1,NMUR2,GLP1R,THRB,THRA,GHR,GRM4,GLP2R,CNR2,S1PR4
Gastrin-CREB signalling pathway via PKC and MAPK(R)	0.0346	376	55	6.972e-09	1.2468e-06	SYNGAP1,FRS3,GRIN2A,GPR17,GRIN2D,TACR2,PLCB2,CHRM3,CHRM1,CSF2,GPR68,IRS1,DGKA,FGF4,FGF7,TBXA2R,LAT,ADRA1A,NRG2,NRG4,P2RY1,ANGPT1,AKAP9,PTGFR,LPAR2,LPAR3,NTSR1,XCR1,LPAR5,GNRH1,FFAR1,EDN2,EDN3,GFRA2,GFRA4,KISS1R,GCGR,GRIN1,MT-RNR2,KLB,NRTN,ARHGEF25,NTS,RASGRP2,RASGRP3,NMUR2,FGFR3,FGFR2,RASA4,GNG2,ERBB3,GNA11,ERBB2,NCAM1,TEK
cAMP signaling pathway(K)	0.0184	200	37	7.5108e-09	1.2468e-06	LIPE,CREB3L2,ADCY9,GRIN2A,GRIN2D,FXYD1,PPARA,ADCY8,ADCY7,ADCY6,ADCY5,CHRM2,CHRM1,GRIA3,GRIA4,CNGB1,PLN,VIPR2,HHIP,GIPR,PIK3R2,VAV2,PTGER3,GNAI1,GRIN1,CAMK4,ATP1B2,CACNA1D,ADRB1,HCAR1,PTCH1,GLP1R,PDE4C,ACOX1,ATP1A4,ATP1A3,ATP1A2
PI3K-Akt signaling pathway(K)	0.0314	341	51	1.2566e-08	1.7341e-06	CREB3L2,PDGFD,PKN3,CHRM2,CHRM1,IRS1,FGF4,FGF7,IBSP,FOXO3,VTN,ITGA11,ITGB5,FLT4,ITGB7,ITGA8,ANGPT1,KDR,LPAR2,LPAR3,PIK3R2,CD19,PCK1,INSR,GNG11,LPAR5,RXRA,VEGFD,G6PC,PRLR,COL4A4,COL4A6,EFNA4,CHAD,EFNA3,IL7R,FGFR3,FGF11,FGFR2,LAMC3,CASP9,GHR,PPP2R5D,RBL2,COL6A3,LAMA3,THBS2,GNG2,EPOR,PPP2R2C,TEK
Pathways in cancer(K)	0.0365	397	56	1.7218e-08	2.0317e-06	RB1,FZD10,DAPK1,PRKCB,ADCY9,PLCG1,FZD2,FZD5,FZD9,GLI2,APC2,WNT9A,PAX8,PLCB2,ADCY8,ADCY7,ADCY6,ADCY5,RUNX1T1,FGF4,FGF7,FLT3,HHIP,LPAR2,LPAR3,PIK3R2,GNG11,LPAR5,PTGER3,CXCR4,GNAI1,RXRA,ARNT2,VEGFD,WNT5A,COL4A4,COL4A6,RASGRP2,RASGRP3,WNT6,WNT2,WNT3,WNT4,PTCH1,PTCH2,FGFR3,FGF11,FGFR2,WNT2B,LAMC3,CASP9,LAMA3,CBL,GNG2,GNA11,ERBB2
Signaling by PDGF(R)	0.0302	328	47	1.6215e-07	1.6702e-05	SYNGAP1,FRS3,ADCY9,GRIN2A,PRKAR2B,PDGFD,PLCG1,GRIN2D,AGO4,AGO1,ADCY8,ADCY7,ADCY6,ADCY5,CSF2,IRS1,FGF4,FGF7,FOXO4,FOXO3,LAT,NRG2,NRG4,ANGPT1,AKAP9,GRB7,PIK3R2,CD19,GAB1,GFRA2,GFRA4,GRIN1,CAMK4,KLB,NRTN,COL4A4,RASGRP3,FGFR3,FGFR2,CASP9,RASA4,COL6A3,THBS2,ERBB3,ERBB2,NCAM1,TEK
Signaling by EGFR(R)	0.0292	317	45	3.8465e-07	3.5388e-05	SYNGAP1,FRS3,ADCY9,GRIN2A,PRKAR2B,PLCG1,GRIN2D,AGO4,AGO1,ADCY8,ADCY7,ADCY6,ADCY5,CSF2,IRS1,FGF4,FGF7,FOXO4,FOXO3,LAT,NRG2,NRG4,ANGPT1,AKAP9,PIK3R2,CD19,SH3KBP1,GAB1,GFRA2,GFRA4,GRIN1,CAMK4,KLB,NRTN,SH3GL2,RASGRP3,FGFR3,FGFR2,CASP9,RASA4,CBL,ERBB3,ERBB2,NCAM1,TEK
Integration of energy metabolism(R)	0.0085	92	21	5.3849e-07	4.2675e-05	ADCY9,PRKAR2B,ADCY8,ADCY7,ADCY6,ADCY5,KCNB1,CHRM3,MLXIPL,ADRA2C,GNG11,FFAR1,GCGR,KCNS3,CACNA1D,ACACB,ADIPOR2,GLP1R,SLC2A2,PPP2R5D,GNG2
Basal cell carcinoma(K)	0.0051	55	16	5.6899e-07	4.2675e-05	FZD10,FZD2,FZD5,FZD9,GLI2,APC2,WNT9A,HHIP,WNT5A,WNT6,WNT2,WNT3,WNT4,PTCH1,PTCH2,WNT2B
Insulin secretion(K)	0.0078	85	20	6.3069e-07	4.3518e-05	CREB3L2,PRKCB,ADCY9,PLCB2,ADCY8,ADCY7,ADCY6,ADCY5,CHRM3,RAB3A,FFAR1,KCNU1,ATP1B2,CACNA1D,GLP1R,SLC2A2,ATP1A4,ATP1A3,ATP1A2,GNA11
Alzheimer disease-presenilin pathway(P)	0.0102	111	23	8.1156e-07	5.1128e-05	FZD10,FZD2,FZD5,FZD9,MMP20,TRIM2,WNT9A,BACE1,MMP15,LRP1,LRP4,LRP3,APH1B,PCSK4,APBB1,WNT5A,ERN2,WNT6,WNT2,WNT3,WNT4,WNT2B,ACTC1
Glutamatergic synapse(K)	0.0105	114	23	1.2633e-06	7.4535e-05	GLS,HOMER3,PRKCB,ADCY9,GRIN2A,GRIN2D,PLCB2,ADCY8,ADCY7,ADCY6,ADCY5,GRIA3,GRIA4,GNG11,GRIK3,GRIK2,GNAI1,GRIN1,CACNA1D,GNAO1,GRM4,SHANK2,GNG2
DAP12 interactions(R)	0.0297	323	44	1.5077e-06	8.2922e-05	SYNGAP1,FRS3,ADCY9,GRIN2A,PRKAR2B,PLCG1,GRIN2D,AGO4,AGO1,ADCY8,ADCY7,ADCY6,ADCY5,CSF2,IRS1,FGF4,FGF7,GRAP2,FOXO4,FOXO3,LAT,NRG2,NRG4,ANGPT1,AKAP9,PIK3R2,CD19,GAB1,GFRA2,GFRA4,VAV2,GRIN1,CAMK4,KLB,NRTN,RASGRP3,FGFR3,FGFR2,CASP9,RASA4,ERBB3,ERBB2,NCAM1,TEK
NCAM signaling for neurite out-growth(R)	0.0213	231	35	1.8929e-06	9.6536e-05	SYNGAP1,FRS3,GRIN2A,GRIN2D,CSF2,IRS1,FGF4,FGF7,CACNB1,CACNB2,CACNB3,LAT,NRG2,NRG4,ANGPT1,RPS6KA5,AKAP9,ST8SIA2,GFRA2,GFRA4,GRIN1,KLB,NRTN,COL4A4,CACNA1D,RASGRP3,CACNA1G,FGFR3,FGFR2,RASA4,COL6A3,ERBB3,ERBB2,NCAM1,TEK
Insulin resistance(K)	0.01	109	22	2.1249e-06	0.000102	CREB3L2,PRKCB,PRKCZ,PPARGC1A,PPARA,NR1H3,SLC27A1,IRS1,SLC27A2,MLXIPL,OGT,CPT1B,PPP1R3C,PIK3R2,PCK1,INSR,PTPRF,CD36,G6PC,ACACB,SLC2A2,SLC2A4
Melanogenesis(K)	0.0093	101	21	2.2924e-06	0.00010545	FZD10,CREB3L2,PRKCB,ADCY9,FZD2,FZD5,FZD9,WNT9A,PLCB2,ADCY8,ADCY7,ADCY6,ADCY5,GNAI1,WNT5A,WNT6,WNT2,WNT3,WNT4,GNAO1,WNT2B
Adrenergic signaling in cardiomyocytes(K)	0.0137	149	26	3.5958e-06	0.00015462	CREB3L2,ADCY9,PLCB2,ADCY8,ADCY7,ADCY6,ADCY5,CACNB1,CACNB2,CACNB3,ADRA1A,PLN,RPS6KA5,SCN1B,PIK3R2,GNAI1,ATP1B2,CACNA1D,ADRB1,PPP2R5D,ATP1A4,ATP1A3,ATP1A2,SCN7A,ACTC1,PPP2R2C
Circadian entrainment(K)	0.0088	96	20	3.8535e-06	0.00015799	PRKCB,ADCY9,GRIN2A,GRIN2D,PLCB2,ADCY8,ADCY7,ADCY6,ADCY5,GRIA3,GRIA4,RPS6KA5,GNG11,GNAI1,GRIN1,PER3,CACNA1D,CACNA1G,GNAO1,GNG2
PPAR signaling pathway(K)	0.0066	72	17	4.1102e-06	0.0001603	ANGPTL4,PLIN1,PPARA,NR1H3,SLC27A1,SLC27A2,HMGCS2,APOA1,APOC3,AQP7,CPT1B,CYP27A1,PCK1,CD36,RXRA,ACOX1,EHHADH
Signalling by NGF(R)	0.0387	421	51	6.0058e-06	0.00022222	SYNGAP1,FRS3,ADCY9,NGEF,GRIN2A,PRKAR2B,PLCG1,GRIN2D,AGO4,AGO1,ADCY8,ADCY7,ADCY6,ADCY5,CSF2,IRS1,FGF4,FGF7,FOXO4,FOXO3,LAT,NRG2,NRG4,ANGPT1,RPS6KA5,AKAP9,PIK3R2,APH1B,CD19,GAB1,GFRA2,GFRA4,VAV2,ARHGEF2,ARHGEF6,GRIN1,CAMK4,KLB,NRTN,SH3GL2,RASGRP3,FGFR3,FGFR2,CASP9,MCF2L,PPP2R5D,RASA4,ERBB3,ERBB2,NCAM1,TEK
Wnt signaling pathway(P)	0.0247	268	37	7.7045e-06	0.00027736	FZD10,PRKCB,DKK4,PRKCZ,PCDHA4,FZD2,FZD5,FZD9,FAT3,APC2,WNT9A,PLCB2,CDH2,TLE2,PYGO1,PCDH8,BTRC,SFRP1,PCDH15,SMARCA1,SMARCA2,NKD1,PCDHB12,WNT5A,WNT6,WNT2,WNT3,WNT4,WNT2B,PPP2R5D,ARID1A,CDHR2,CDH19,ACVR1C,GNG2,GNA11,ACTC1
Bile secretion(K)	0.0065	71	16	1.3756e-05	0.00046772	ADCY9,NR0B2,ADCY8,ADCY7,ADCY6,ADCY5,SCTR,SLC10A2,RXRA,ABCG8,ABCG5,ATP1B2,EPHX1,ATP1A4,ATP1A3,ATP1A2
Regulation of lipolysis in adipocytes(K)	0.0052	56	14	1.5344e-05	0.00050637	LIPE,ADCY9,PLIN1,ADCY8,ADCY7,ADCY6,ADCY5,IRS1,AQP7,PIK3R2,INSR,PTGER3,GNAI1,ADRB1
Signaling by SCF-KIT(R)	0.0267	290	38	1.8169e-05	0.00056323	SYNGAP1,FRS3,GRIN2A,GRIN2D,AGO4,AGO1,CSF2,IRS1,FGF4,FGF7,GRAP2,FOXO4,FOXO3,LAT,NRG2,NRG4,ANGPT1,AKAP9,GRB7,PIK3R2,CD19,YES1,GAB1,GFRA2,GFRA4,GRIN1,KLB,NRTN,RASGRP3,FGFR3,FGFR2,CASP9,RASA4,CBL,ERBB3,ERBB2,NCAM1,TEK
Lipid digestion, mobilization, and transport(R)	0.0084	91	18	2.2729e-05	0.00068188	LIPA,LIPE,CUBN,ABCA1,ANGPTL4,PLIN1,NR1H3,MYLIP,DAB1,AMN,APOA1,APOA4,APOC3,APOB,SH3KBP1,ABCG8,ABCG5,ABCG1
Gastric acid secretion(K)	0.0069	75	16	2.6414e-05	0.000766	PRKCB,ADCY9,PLCB2,ADCY8,ADCY7,ADCY6,ADCY5,CHRM3,KCNJ10,KCNJ16,ATP4A,GNAI1,ATP1B2,ATP1A4,ATP1A3,ATP1A2
Cholinergic synapse(K)	0.0102	111	20	3.006e-05	0.00084167	CREB3L2,PRKCB,ADCY9,PLCB2,ADCY8,ADCY7,ADCY6,ADCY5,CHRM2,CHRM3,CHRM1,KCNJ12,PIK3R2,GNG11,GNAI1,CAMK4,CACNA1D,GNAO1,GNG2,GNA11
Calcium signaling pathway(K)	0.0167	182	27	3.9667e-05	0.0010443	PRKCB,ADCY9,GRIN2A,PLCG1,GRIN2D,TACR2,PLCB2,ADCY8,ADCY7,CHRM2,CHRM3,CHRM1,TBXA2R,ADRA1A,ADORA2B,PLN,PTGFR,NTSR1,PTGER3,GRIN1,CAMK4,CACNA1D,ADRB1,CACNA1G,ERBB3,GNA11,ERBB2
Signaling pathways regulating pluripotency of stem cells(K)	0.0131	142	23	4.0166e-05	0.0010443	FZD10,FZD2,FZD5,FZD9,APC2,WNT9A,ESRRB,HAND1,PIK3R2,ID4,WNT5A,LIFR,WNT6,WNT2,WNT3,WNT4,SMAD9,FGFR3,FGFR2,WNT2B,ACVR1C,ACVR2B,MEIS1
Proteoglycans in cancer(K)	0.0189	205	29	4.794e-05	0.0011985	FZD10,PRKCB,PLCG1,FZD2,FZD5,FZD9,WNT9A,VTN,ITGB5,PPP1R12B,PDCD4,KDR,TWIST1,PIK3R2,GAB1,VAV2,IHH,WNT5A,WNT6,WNT2,WNT3,WNT4,CAV2,PTCH1,ESR1,WNT2B,CBL,ERBB3,ERBB2
mTOR signaling pathway(K)	0.0142	154	24	4.987e-05	0.0012467	FZD10,PRKCB,NPRL2,FZD2,FZD5,FZD9,RNF152,WNT9A,IRS1,DEPTOR,FNIP1,RRAGB,RRAGD,ULK1,PIK3R2,INSR,STRADB,WNT5A,WNT6,WNT2,WNT3,WNT4,WNT2B,FLCN
LPA receptor mediated events(N)	0.0058	63	14	5.4024e-05	0.0012966	ADCY9,PLCG1,ADCY8,ADCY7,ADCY6,ADCY5,SLC9A3R2,LPAR2,LPAR3,GAB1,GNAI1,GNAO1,GNG2,GNA11
Axon guidance(K)	0.0163	177	26	6.4167e-05	0.0014758	DPYSL2,UNC5B,NGEF,PRKCZ,PLCG1,SRGAP3,SEMA3B,SEMA3G,NTN4,EPHB6,EPHB4,EPHA7,EPHA1,EPHA3,PIK3R2,NRP1,ROBO1,CXCR4,GNAI1,WNT5A,EFNA4,EFNB3,WNT4,PTCH1,EFNA3,SLIT2
Dilated cardiomyopathy(K)	0.0083	90	17	6.6283e-05	0.0014951	ADCY9,ADCY8,ADCY7,ADCY6,ADCY5,CACNB1,CACNB2,CACNB3,ITGA11,ITGB5,ITGB7,ITGA8,PLN,DAG1,CACNA1D,ADRB1,ACTC1
Signaling by VEGF(R)	0.0264	287	36	7.1733e-05	0.0014951	SYNGAP1,PRKCB,FRS3,PRKCZ,GRIN2A,PLCG1,GRIN2D,CSF2,NCF1,IRS1,FGF4,FGF7,LAT,FLT4,NRG2,NRG4,ANGPT1,KDR,AKAP9,PIK3R2,NRP1,GFRA2,GFRA4,VAV2,VEGFD,GRIN1,KLB,NRTN,RASGRP3,FGFR3,FGFR2,RASA4,ERBB3,ERBB2,NCAM1,TEK
cGMP-PKG signaling pathway(K)	0.0155	168	25	7.2186e-05	0.0014951	CREB3L2,MEF2B,ADCY9,PLCB2,ADCY8,ADCY7,ADCY6,ADCY5,IRS1,ADRA1A,ADRA2C,ADRA2B,CNGB1,PLN,PIK3R2,INSR,KCNU1,GNAI1,ATP1B2,CACNA1D,ADRB1,ATP1A4,ATP1A3,ATP1A2,GNA11
ECM-receptor interaction(K)	0.0075	82	16	7.4377e-05	0.0014951	IBSP,VTN,ITGA11,ITGB5,ITGB7,ITGA8,DAG1,CD36,COL4A4,COL4A6,CHAD,LAMC3,COL6A3,LAMA3,THBS2,SV2A
Cadherin signaling pathway(P)	0.0092	100	18	7.4757e-05	0.0014951	FZD10,PCDHA4,FZD2,FZD5,FZD9,FAT3,WNT9A,PCDH8,PCDH15,PCDHB12,WNT5A,WNT6,WNT2,WNT3,WNT4,WNT2B,CDHR2,CDH19
Signaling by Insulin receptor(R)	0.0255	277	35	7.8341e-05	0.0015189	SYNGAP1,FRS3,GRIN2A,GRIN2D,CSF2,IRS1,FGF4,FGF7,LAT,NRG2,NRG4,ANGPT1,RRAGB,RRAGD,AKAP9,ATP6V0D2,PIK3R2,ATP6V0A2,INSR,STRADB,GAB1,GFRA2,GFRA4,ATP6V0E2,GRIN1,KLB,NRTN,RASGRP3,FGFR3,FGFR2,RASA4,ERBB3,ERBB2,NCAM1,TEK
RET signaling(R)	0.0204	222	30	7.9944e-05	0.0015189	SYNGAP1,FRS3,GRIN2A,PLCG1,GRIN2D,CSF2,IRS1,FGF4,FGF7,RAP1GAP,LAT,NRG2,NRG4,ANGPT1,AKAP9,GRB7,GAB1,GFRA2,GFRA4,GRIN1,KLB,NRTN,RASGRP3,FGFR3,FGFR2,RASA4,ERBB3,ERBB2,NCAM1,TEK
Alzheimer disease-amyloid secretase pathway(P)	0.0054	59	13	0.00010718	0.0020365	PRKCB,PRKCZ,BACE1,PKN3,CHRM2,CHRM3,CHRM1,KLC4,APH1B,PCSK4,APBB1,APBA1,APBA2
AMPK signaling pathway(K)	0.0114	124	20	0.00013211	0.002378	LIPE,CREB3L2,PPARGC1A,IRS1,LEPR,FOXO3,ADRA1A,CPT1B,ULK1,PIK3R2,PCK1,INSR,CD36,STRADB,G6PC,ACACB,ADIPOR2,SLC2A4,PPP2R5D,PPP2R2C
Neurotransmitter Receptor Binding And Downstream Transmission In The Postsynaptic Cell(R)	0.0123	134	21	0.00013384	0.0024091	PRKCB,ADCY9,GRIN2A,GRIN2D,PLCB2,ADCY8,ADCY7,ADCY6,ADCY5,GRIA3,GRIA4,KCNJ10,KCNJ12,KCNJ16,AKAP9,GRIK3,GRIK2,GNAI1,GRIN1,CAMK4,GNG2
Ras signaling pathway(K)	0.0211	229	30	0.00013609	0.0024496	SYNGAP1,PRKCB,PLA2G3,PLA2G6,GRIN2A,PDGFD,PLCG1,FGF4,FGF7,FOXO4,LAT,FLT4,ANGPT1,KDR,PIK3R2,INSR,GNG11,GAB1,VEGFD,GRIN1,RASGRP2,EFNA4,RASGRP3,EFNA3,FGFR3,FGF11,FGFR2,RASA4,GNG2,TEK
Breast cancer(K)	0.0134	146	22	0.00016144	0.0027444	RB1,FZD10,FZD2,FZD5,FZD9,HEY1,APC2,WNT9A,HEYL,FGF4,FGF7,FLT4,PIK3R2,WNT5A,WNT6,WNT2,WNT3,WNT4,ESR1,FGF11,WNT2B,ERBB2
EPHA forward signaling(N)	0.0029	31	9	0.00016874	0.0027677	NGEF,PLCG1,EPHA7,EPHA1,EPHA3,YES1,VAV2,EFNA3,CBL
Opioid Signalling(R)	0.0057	62	13	0.00017298	0.0027677	ADCY9,PRKAR2B,PLCB2,ADCY8,ADCY7,ADCY6,ADCY5,GNAI1,CAMK4,GNAO1,PDE4C,PPP2R5D,GNG2
Endothelins(N)	0.0057	62	13	0.00017298	0.0027677	PRKCB,ADCY9,PLCB2,ADCY8,ADCY7,ADCY6,ADCY5,COL3A1,EDN2,EDN3,GNAI1,GNAO1,GNA11
Heterotrimeric G-protein signaling pathway-Gi alpha and Gs alpha mediated pathway(P)	0.0135	147	22	0.00017727	0.0028364	ADCY9,PRKAR2B,ADCY8,ADCY7,ADCY6,ADCY5,CHRM2,CHRM3,CHRM1,DRD4,ADRA1A,ADRA2C,ADRA2B,ADORA2B,GNAI1,ADRB1,GRK4,GRM4,RGS14,GNG2,RGS10,RGS11
Aldosterone-regulated sodium reabsorption(K)	0.0036	39	10	0.00020143	0.0030215	PRKCB,IRS1,SLC9A3R2,PIK3R2,INSR,NR3C2,ATP1B2,ATP1A4,ATP1A3,ATP1A2
Endocrine and other factor-regulated calcium reabsorption(K)	0.0043	47	11	0.00021453	0.003218	PRKCB,ADCY9,PTH1R,PLCB2,ADCY6,ATP1B2,VDR,ESR1,ATP1A4,ATP1A3,ATP1A2
RXR and RAR heterodimerization with other nuclear receptor(N)	0.0024	26	8	0.00026188	0.0039282	ABCA1,RARG,PPARA,NR1H3,RXRA,VDR,THRB,THRA
PIP3 activates AKT signaling(R)	0.0102	111	18	0.00026357	0.0039535	AGO4,AGO1,IRS1,FGF4,FGF7,FOXO4,FOXO3,NRG2,NRG4,PIK3R2,CD19,GAB1,KLB,FGFR3,FGFR2,CASP9,ERBB3,ERBB2
Signaling by Leptin(R)	0.0192	209	27	0.00035728	0.005002	SYNGAP1,FRS3,GRIN2A,GRIN2D,CSF2,IRS1,FGF4,FGF7,LEPR,LAT,NRG2,NRG4,ANGPT1,AKAP9,GFRA2,GFRA4,GRIN1,KLB,NRTN,RASGRP3,FGFR3,FGFR2,RASA4,ERBB3,ERBB2,NCAM1,TEK
Signaling by Type 1 Insulin-like Growth Factor 1 Receptor (IGF1R)(R)	0.0235	255	31	0.00037688	0.0052763	SYNGAP1,FRS3,GRIN2A,GRIN2D,CSF2,IRS1,FGF4,FGF7,LAT,NRG2,NRG4,ANGPT1,RRAGB,RRAGD,AKAP9,PIK3R2,STRADB,GAB1,GFRA2,GFRA4,GRIN1,KLB,NRTN,RASGRP3,FGFR3,FGFR2,RASA4,ERBB3,ERBB2,NCAM1,TEK
RAF/MAP kinase cascade(R)	0.0185	201	26	0.0004473	0.0062622	SYNGAP1,FRS3,GRIN2A,GRIN2D,CSF2,IRS1,FGF4,FGF7,LAT,NRG2,NRG4,ANGPT1,AKAP9,GFRA2,GFRA4,GRIN1,KLB,NRTN,RASGRP3,FGFR3,FGFR2,RASA4,ERBB3,ERBB2,NCAM1,TEK
LPA4-mediated signaling events(N)	0.0015	16	6	0.00055378	0.0076188	ADCY9,ADCY8,ADCY7,ADCY6,ADCY5,RPS6KA5
Phosphatidylinositol signaling system(K)	0.0091	99	16	0.00058606	0.0076188	PRKCB,MTMR4,MTMR7,PLCG1,PLCB2,DGKA,IPMK,MTM1,IP6K1,PIK3C2B,INPP4A,INPP4B,PIK3R2,INPP5J,PPIP5K1,PPIP5K2
Inositol phosphate metabolism(R)	0.0034	37	9	0.00060038	0.007805	PLCG1,PLCB2,IPMK,IP6K1,INPP4A,INPP4B,INPP5J,PPIP5K1,PPIP5K2
Signaling events mediated by the Hedgehog family(N)	0.0021	23	7	0.00066857	0.0086147	GLI2,GAS1,HHIP,CDON,IHH,PTCH1,PTCH2
Proximal tubule bicarbonate reclamation(K)	0.0021	23	7	0.00066857	0.0086147	GLS,GLUD1,PCK1,ATP1B2,ATP1A4,ATP1A3,ATP1A2
Carbohydrate digestion and absorption(K)	0.0042	46	10	0.00071789	0.0086147	PRKCB,PLCB2,PIK3R2,G6PC,ATP1B2,CACNA1D,SLC2A2,ATP1A4,ATP1A3,ATP1A2
Aldosterone synthesis and secretion(K)	0.0075	82	14	0.00075344	0.0088017	LIPE,CREB3L2,PRKCB,ADCY9,PLCB2,ADCY8,ADCY7,ADCY6,ADCY5,KCNK3,CAMK4,CACNA1D,CACNA1G,GNA11
Peroxisomal lipid metabolism(R)	0.0016	17	6	0.00075669	0.0088017	CRAT,SLC27A2,CROT,ABCD1,ACOX1,EHHADH
Extracellular matrix organization(R)	0.0235	255	30	0.00077906	0.0088017	ELN,MMP20,MMP15,JAM2,COL3A1,FMOD,IBSP,VTN,ITGA11,ITGB5,ITGAE,ITGB7,ITGAD,ITGA8,NTN4,LRP4,MFAP5,MFAP2,KDR,DAG1,COL4A4,COL4A6,FBLN1,NID2,FBLN5,COL5A3,LAMC3,COL6A3,LAMA3,NCAM1
Endothelin signaling pathway(P)	0.0051	55	11	0.00078089	0.0088017	PRKCB,PRKCZ,PRKAR2B,PLCB2,ADCY8,ADCY7,ADCY6,ADCY5,EDN2,EDN3,GNA11
Wnt signaling pathway(K)	0.0132	143	20	0.00078396	0.0088017	FZD10,PRKCB,DKK4,FZD2,FZD5,FZD9,APC2,WNT9A,PLCB2,NOTUM,BTRC,SFRP1,NKD1,WNT5A,WNT6,WNT2,WNT3,WNT4,BAMBI,WNT2B
Longevity regulating pathway - multiple species(K)	0.0059	64	12	0.00080016	0.0088017	ADCY9,ADCY8,ADCY7,ADCY6,ADCY5,HSPA1B,IRS1,FOXO3,PIK3R2,INSR,FOXA2,CAT
Hippo signaling pathway(K)	0.0142	154	21	0.00080372	0.0088409	FZD10,PRKCZ,FZD2,FZD5,FZD9,GLI2,APC2,WNT9A,BMP8A,BTRC,GDF6,LIMD1,NKD1,WNT5A,WNT6,WNT2,WNT3,WNT4,BMP5,WNT2B,PPP2R2C
Chemokine signaling pathway(K)	0.0172	187	24	0.00081061	0.0089167	PRKCB,ADCY9,PRKCZ,PLCB2,ADCY8,ADCY7,ADCY6,ADCY5,NCF1,FOXO3,CX3CR1,PIK3R2,XCR1,GNG11,CCR9,CCR3,VAV2,CXCR5,CXCR4,GNAI1,CXCR3,RASGRP2,GRK4,GNG2
Hedgehog signaling pathway(K)	0.0043	47	10	0.00084322	0.0092755	GLI2,GAS1,EVC2,EVC,HHIP,BTRC,CDON,IHH,PTCH1,PTCH2
Thyroid hormone synthesis(K)	0.0068	74	13	0.00088957	0.0097853	CREB3L2,PRKCB,ADCY9,PAX8,PLCB2,ADCY8,ADCY7,ADCY6,ADCY5,ATP1B2,ATP1A4,ATP1A3,ATP1A2

## Sheet: Inc_SEB_IFNgKO_IL17KO
GeneSet	RatioOfProteinInGeneSet	NumberOfProteinInGeneSet	ProteinFromNetwork	P-value	FDR	Nodes
Interferon alpha/beta signaling(R)	0.0063	68	19	1.1102e-16	5.7954e-14	IFI35,IFIT1,IFIT3,IFIT2,RSAD2,SOCS1,ISG15,BST2,ADAR,OAS2,OAS3,IRF1,IRF7,IRF8,SAMHD1,USP18,STAT1,STAT2,PSMB8
Interferon gamma signaling(R)	0.0067	73	16	1.1102e-15	2.8977e-13	ICAM1,TRIM25,B2M,TRIM21,SOCS1,CIITA,IFNG,OAS2,OAS3,IRF1,IRF7,IRF8,CAMK2B,SP100,STAT1,PML
Influenza A(K)	0.0161	175	21	4.2188e-15	7.3408e-13	TNF,ICAM1,AKT3,TNFSF10,TRIM25,RSAD2,EIF2AK2,CXCL10,CIITA,ADAR,IFIH1,DDX58,IFNG,OAS2,OAS3,IRF7,CCL5,STAT1,STAT2,PML,FAS
Herpes simplex infection(K)	0.017	185	19	1.401e-12	1.8213e-10	IFIT1,TNF,DAXX,TAP2,TAP1,EIF2AK2,IFIH1,CASP3,DDX58,IFNG,OAS2,OAS3,IRF7,SP100,CCL5,STAT1,STAT2,PML,FAS
Measles(K)	0.0125	136	14	1.4378e-09	1.2757e-07	CCND1,AKT3,TNFSF10,EIF2AK2,ADAR,IFIH1,DDX58,IFNG,OAS2,OAS3,IRF7,STAT1,STAT2,FAS
Signaling by Interleukins(R)	0.0423	460	24	1.4664e-09	1.2757e-07	TNF,ICAM1,CCND1,IL13RA1,PSME1,SPTA1,SOCS1,CXCL10,IL27,CASP3,IL10,RIPK2,CAMK2B,NOD1,PTGS2,PSMB10,CCL5,IL12RB1,IL12RB2,ANGPT1,NOS2,STAT1,PSMB8,PSMB9
Class I MHC mediated antigen processing & presentation(R)	0.0174	189	15	1.1516e-08	8.5217e-07	FBXO27,RNF19B,B2M,TRIM21,HERC6,TAP2,TAP1,PSME1,RNF213,TRIM69,DTX3L,TAPBP,PSMB10,PSMB8,PSMB9
Pertussis(K)	0.007	76	10	3.7412e-08	2.1948e-06	TNF,SERPING1,C2,CASP7,CASP3,IL10,IRF1,IRF8,NOD1,NOS2
IL27-mediated signaling events(N)	0.0024	26	7	3.8645e-08	2.1948e-06	TNF,IL27,IFNG,IL12RB1,IL12RB2,STAT1,STAT2
RIG-I/MDA5 mediated induction of IFN-alpha/beta pathways(R)	0.0071	77	10	4.2207e-08	2.1948e-06	UBE2L6,DHX58,TRIM25,UBA7,ISG15,IFIH1,DDX58,IRF1,IRF7,NLRC5
IL12-mediated signaling events(N)	0.0056	61	9	7.0656e-08	3.3209e-06	B2M,SOCS1,RIPK2,IFNG,IL12RB1,IL12RB2,NOS2,STAT1,GZMB
African trypanosomiasis(K)	0.0032	35	7	2.8303e-07	1.217e-05	TNF,ICAM1,IDO2,IDO1,IL10,IFNG,FAS
Hepatitis C(K)	0.0122	133	11	7.613e-07	3.0452e-05	IFIT1,TNF,AKT3,EIF2AK2,DDX58,OAS2,OAS3,IRF1,IRF7,STAT1,STAT2
Apoptosis(K)	0.0129	140	11	1.2468e-06	4.6132e-05	TNF,AKT3,TNFSF10,DAXX,SPTA1,CASP7,CASP12,CASP3,PARP3,GZMB,FAS
Hepatitis B(K)	0.0134	146	11	1.8615e-06	6.3293e-05	TNF,CCND1,AKT3,IFIH1,CASP12,CASP3,DDX58,IRF7,STAT1,STAT2,FAS
Toxoplasmosis(K)	0.0109	118	10	1.9915e-06	6.3729e-05	TNF,AKT3,SOCS1,CIITA,CASP3,IL10,IFNG,ITGA6,NOS2,STAT1
RIG-I-like receptor signaling pathway(K)	0.0064	70	8	2.5384e-06	7.6153e-05	TNF,DHX58,TRIM25,ISG15,CXCL10,IFIH1,DDX58,IRF7
FAS signaling pathway(P)	0.003	33	6	3.5423e-06	0.00010273	AKT3,DAXX,CASP7,CASP3,PARP3,FAS
Jak-STAT signaling pathway(K)	0.0145	158	11	3.9303e-06	0.00010612	CCND1,AKT3,IL13RA1,SOCS1,GFAP,IL10,IFNG,IL12RB1,IL12RB2,STAT1,STAT2
Antigen processing and presentation(K)	0.0071	77	8	5.0727e-06	0.00013189	TNF,B2M,TAP2,TAP1,PSME1,CIITA,TAPBP,IFNG
IL23-mediated signaling events(N)	0.0034	37	6	6.7664e-06	0.00016239	TNF,CXCL9,IFNG,IL12RB1,NOS2,STAT1
NOD-like receptor signaling pathway(K)	0.0156	170	11	7.7867e-06	0.00017909	TNF,CASP12,RIPK2,OAS2,OAS3,IRF7,RNF31,NOD1,CCL5,STAT1,STAT2
TNF signaling pathway(K)	0.0101	110	9	8.6936e-06	0.00019126	TNF,ICAM1,AKT3,CXCL10,CASP7,CASP3,PTGS2,CCL5,FAS
Cytokine-cytokine receptor interaction(K)	0.0244	265	13	2.144e-05	0.00045023	TNF,TNFSF10,IL13RA1,CXCL10,CXCL11,CXCL9,IL10,IFNG,XCL1,CCL5,IL12RB1,IL12RB2,FAS
Toll-like receptor signaling pathway(K)	0.0098	106	8	4.8943e-05	0.00097885	TNF,AKT3,CXCL10,CXCL11,CXCL9,IRF7,CCL5,STAT1
HIV-1 Nef: Negative effector of Fas and TNF-alpha(N)	0.003	33	5	5.593e-05	0.0011186	TNF,DAXX,CASP7,CASP3,FAS
Tuberculosis(K)	0.0165	179	10	6.9378e-05	0.0013182	TNF,AKT3,CIITA,CASP3,IL10,RIPK2,IFNG,CAMK2B,NOS2,STAT1
Deubiquitination(R)	0.0208	226	11	0.00010124	0.0018224	TRIM25,AR,PSME1,IFIH1,DDX58,RIPK2,NOD1,USP18,PSMB10,PSMB8,PSMB9
Allograft rejection(K)	0.0035	38	5	0.00010794	0.0019429	TNF,IL10,IFNG,GZMB,FAS
IFN-gamma pathway(N)	0.0037	40	5	0.00013684	0.0022261	SOCS1,IFNG,IRF1,CAMK2B,STAT1
Cytosolic DNA-sensing pathway(K)	0.0059	64	6	0.00013913	0.0022261	ZBP1,CXCL10,ADAR,DDX58,IRF7,CCL5
Inflammatory bowel disease (IBD)(K)	0.006	65	6	0.00015121	0.0024193	TNF,IL10,IFNG,IL12RB1,IL12RB2,STAT1
ISG15 antiviral mechanism(R)	0.0062	67	6	0.00017785	0.0026678	UBE2L6,IFIT1,UBA7,ISG15,USP18,STAT1
Proteasome(K)	0.004	44	5	0.00021211	0.0031816	PSME1,IFNG,PSMB10,PSMB8,PSMB9
no2-dependent il-12 pathway in nk cells(B)	0.0009	10	3	0.00026125	0.0036575	IL12RB1,IL12RB2,NOS2
Leishmaniasis(K)	0.0067	73	6	0.00028061	0.0039286	TNF,IL10,IFNG,PTGS2,NOS2,STAT1
Chagas disease (American trypanosomiasis)(K)	0.0096	104	7	0.00029191	0.0040868	TNF,AKT3,IL10,IFNG,CCL5,NOS2,FAS
Chemokine signaling pathway(K)	0.0172	187	9	0.00047542	0.0061804	AKT3,CXCL10,CXCL11,GNB4,CXCL9,XCL1,CCL5,STAT1,STAT2

[truncated: 7 more sheets: Inc_SEB_DR3_IL17KO, Inc_SEB_DR3_IFNgKO, Inc_PBS_IFNgKO_IL17KO, Inc_PBS_DR3_IL17KO, Inc_IL17KO_PBS_SEB, Inc_PBS_DR3_IFNgKO, Inc__IFNgKO_PBS_SEB]
